# Supplementary material for: Transit Time Measurement in Indicator Dilution Curves: Overcoming the Missing Ground Truth and Quantifying the Error
Source: Front Physiol. 2021 May 28;12:588120. doi: 10.3389/fphys.2021.588120 (PMC8194354; doi:10.3389/fphys.2021.588120)
Supplement: Supplementary file 1 [file Data_Sheet_1.ZIP]

Archive with 14 entries (11 files):
- Supp_Mat/
- Supp_Mat/.DS_Store
- __MACOSX/
- __MACOSX/Supp_Mat/
- __MACOSX/Supp_Mat/._.DS_Store
- Supp_Mat/COMSOL_V54_Flow_Model.mph
- Supp_Mat/KIT-Poster_en_2015.pdf
- __MACOSX/Supp_Mat/._KIT-Poster_en_2015.pdf
- Supp_Mat/frontiers_SupplementaryMaterial_revisedV4.pdf
- __MACOSX/Supp_Mat/._frontiers_SupplementaryMaterial_revisedV4.pdf
- Supp_Mat/frontiers_SupplementaryMaterial_revisedV4.tex
- __MACOSX/Supp_Mat/._frontiers_SupplementaryMaterial_revisedV4.tex
- Supp_Mat/librarySup.bib
- __MACOSX/Supp_Mat/._librarySup.bib
