# Supplementary material for: Transit Time Measurement in Indicator Dilution Curves: Overcoming the Missing Ground Truth and Quantifying the Error
Source: Front Physiol. 2021 May 28;12:588120. doi: 10.3389/fphys.2021.588120 (PMC8194354; doi:10.3389/fphys.2021.588120)
Supplement: Supplementary file 1 [file Data_Sheet_1.ZIP › Supp_Mat/frontiers_SupplementaryMaterial_revisedV4.tex]

%%%%%%%%%%%%%%%%%%%%%%%%%%%%%%%%%%%%%%%%%%%%%%%%%%%%%%%%%%%%%%%%%%%%%%%%%%%%%%%%%%%%%%%%%%%%%%%%%%%%%%%%%%%%%%%%%%%%%%%%%%%%%%%%%%%%%%%%%%%%%%%%%%%%%%%%%%%
% This is just an example/guide for you to refer to when producing your supplementary material for your Frontiers article.                                 %
%%%%%%%%%%%%%%%%%%%%%%%%%%%%%%%%%%%%%%%%%%%%%%%%%%%%%%%%%%%%%%%%%%%%%%%%%%%%%%%%%%%%%%%%%%%%%%%%%%%%%%%%%%%%%%%%%%%%%%%%%%%%%%%%%%%%%%%%%%%%%%%%%%%%%%%%%%%

%%% Version 2.5 Generated 2018/06/15 %%%
%%% You will need to have the following packages installed: datetime, fmtcount, etoolbox, fcprefix, which are normally inlcuded in WinEdt. %%%
%%% In http://www.ctan.org/ you can find the packages and how to install them, if necessary. %%%
%%%  NB logo1.jpg is required in the path in order to correctly compile front page header %%%

\documentclass[utf8]{frontiers_suppmat} % for all articles
\usepackage{xr-hyper}
\usepackage{url,hyperref,lineno,microtype}
%\usepackage{url,hyperref,lineno,microtype,subcaption}
%\usepackage{url,lineno,microtype,subcaption}
\usepackage[onehalfspacing]{setspace}
\usepackage{caption}
\usepackage{booktabs}
\externaldocument{frontiers_revisedV5}
% Leave a blank line between paragraphs instead of using \\

\begin{document}
\onecolumn
\firstpage{1}

\title[Supplementary Material]{{\helveticaitalic{Supplementary Material}}}
\maketitle

\section{Supplementary Data}
\subsection{COMSOL Multiphysics}
\label{res-sub-COMSOL}
The \textit{in silico} computation of the presented raw indicator dilution is performed in COMSOL Multiphysics V5.4. You can find the .mph file in the folder Supplementary Material. Following is an overview of the parameters defined in the simulation:
\begin{itemize}
\item Initial indicator concentration $c_{ICG}= 6.4519 \, \frac{mmol}{m^{3}}$ ($= 0.005 \, \frac{g}{l}$)
\item Diffusion coefficient $D$ based on \citep{Kinsella-1989-ID12548, Tyn-1990-ID12559}:
\begin{itemize}
\item $D_{ICG}= 7.6 \cdot 10^{-11} \, \frac{m^{2}}{s}$
\item $D_{Water}= 2 \cdot 10^{-9} \, \frac{m^{2}}{s}$
\item $D_{Glycerol}= 1.37\cdot 10^{-12} \, \frac{m^{2}}{s}$
\item $D_{Protein}= 7.6 \cdot 10^{-11} \, \frac{m^{2}}{s}$
\end{itemize}
\item Density $\varrho$
\begin{itemize}
\item $\varrho_{Water} = 1009 \, \frac{kg}{m^{3}}$
\item $\varrho_{Glycerol} = 1263 \, \frac{kg}{m^{3}}$
\item $\varrho_{Protein} = 1087 \, \frac{kg}{m^{3}}$
\item $\varrho_{Blood \, Analog} = 1157 \, \frac{kg}{m^{3}}$
\end{itemize}
\item Molar mass $M$
\begin{itemize}
\item $M_{ICG} = 0.7496 \, \frac{kg}{mol}$
\item $M_{Glycerol} = 0.092094 \, \frac{kg}{mol}$
\item $M_{Water} = 0.018015 \, \frac{kg}{mol}$
\end{itemize}
\item Reynolds number $Re$
\begin{itemize}
\item $Re_{Blood \,Analog} = 79.613$
\item $Re_{Water} = 808.29$
\end{itemize}
\item Dynamic viscosity $\eta$
\begin{itemize}
\item $\eta_{BloodAnalog}(\dot{\gamma}) = 0.00058 \cdot (1-0.69)^{-2.5} + \frac{0.625^{3} \, \cdot \, 0.69^{3}}{10 \, \cdot \,  \dot{\gamma}}  \, mPa \cdot s$, modeled by the Casson-model
%seite 101/102 Leila
\item $\eta_{Water} = 1 \, mPa \cdot s$
\end{itemize}
\end{itemize}

\newpage
\section{Results at 25 fps: Figures 8A  - 9C in the manuscript}
\label{Res-Sub_1}
\subsection{Cross-correlation of the raw data sets cut by method 3 - Figure \ref{Img-RESDATASET25}A }

\begin{figure}[h]
\centering
\caption{Figure \ref{Img-RESDATASET25}A in the manuscript: mean $\varepsilon_{frames}$ using the raw data sets ($f_{sampling}=25 \, Hz$) with no mathematical fits. To obtain the transit time the cross-correlation is computed after applying the cut method 3.}
{\includegraphics[width=0.6\columnwidth]{7a_RawData_CC_CA3_25}}
\label{sup_7a}
\end{figure}

\begin{table}[h]
\begin{center} 
\begin{tabular}{c|rrrrrrrr}
\toprule
\multicolumn{8}{c}{\textbf{$\mu$ in frames}} \\ 
\midrule
& \multicolumn{6}{c}{\textbf{Cut level in \% of $C_{max}$}} \\		  				
	\textbf{SNR}  & \multicolumn{1}{c}{\textbf{20\%}} & \multicolumn{1}{c}{\textbf{30\%}}  & \multicolumn{1}{c}{\textbf{40\%}} & \multicolumn{1}{c}{\textbf{50\%}} & \multicolumn{1}{c}{\textbf{60\%}} & \multicolumn{1}{c}{\textbf{70\%}} & \multicolumn{1}{c}{\textbf{80\%}}\\
\cmidrule{2-8}
    \textbf{20 dB} & 0,49  & 0,49  & 0,47  & 0,44  & 0,42  & 0,46  & 0,46 \\
    \textbf{18 dB} & 0,52  & 0,51  & 0,51  & 0,48  & 0,49  & 0,47  & 0,50 \\
    \textbf{16 dB} & 0,62  & 0,60  & 0,56  & 0,53  & 0,53  & 0,55  & 0,63 \\
    \textbf{14 dB} & 0,76  & 0,72  & 0,66  & 0,63  & 0,60  & 0,62  & 0,66 \\
    \textbf{12 dB} & 0,87  & 0,80  & 0,75  & 0,70  & 0,74  & 0,74  & 0,77 \\
    \textbf{10 dB} & 1,00  & 1,01  & 0,93  & 0,87  & 0,85  & 0,86  & 0,94 \\
    \textbf{8 dB}   & 1,31  & 1,23  & 1,19  & 1,19  & 1,07  & 1,08  & 1,20 \\
\midrule  
\midrule  
\multicolumn{8}{c}{\textbf{$\sigma$ in frames}} \\ 
\midrule
    \textbf{20 dB} & 0,27  & 0,28  & 0,26  & 0,24  & 0,23  & 0,25  & 0,26 \\
    \textbf{18 dB} & 0,34  & 0,32  & 0,31  & 0,30  & 0,29  & 0,28  & 0,32 \\
    \textbf{16 dB} & 0,42  & 0,41  & 0,35  & 0,34  & 0,36  & 0,36  & 0,41 \\
    \textbf{14 dB} & 0,53  & 0,51  & 0,44  & 0,42  & 0,41  & 0,43  & 0,43 \\
    \textbf{12 dB} & 0,62  & 0,62  & 0,55  & 0,53  & 0,56  & 0,56  & 0,56 \\
    \textbf{10 dB} & 0,79  & 0,75  & 0,65  & 0,62  & 0,64  & 0,68  & 0,70 \\
    \textbf{8 dB}   & 0,96  & 0,93  & 0,89  & 0,86  & 0,80  & 0,81  & 0,87 \\
\bottomrule
\end{tabular}
\end{center} 
\caption{Top: calculated mean $\varepsilon_{frame}$; bottom: calculated standard deviation $\sigma_{frame}$ for the results presented in Figure \ref{sup_7a} in the supplements and Figure \ref{Img-RESDATASET25}A in the manuscript.}
\end{table}
\newpage

\subsection{Cross-correlation of the interpolated data sets cut by method 2 - Figure \ref{Img-RESDATASET25}B}

\begin{figure}[h]
\centering
\caption{Figure \ref{Img-RESDATASET25}B in the manuscript: mean $\varepsilon_{frames}$ using the linearly interpolated data sets ($f_{sampling}=25 \cdot 100 \, Hz$) with no mathematical fits. To obtain the transit time the cross-correlation is computed after applying the cut method 2.}
{\includegraphics[width=0.6\columnwidth]{7b_RawDataInterp_CC_CA3_25n}}
\label{sup_7b}
\end{figure}

\begin{table}[h]
\begin{center} 
\begin{tabular}{c|rrrrrrrr}
\toprule
\multicolumn{8}{c}{\textbf{$\mu$ in frames}} \\ 
\midrule
& \multicolumn{6}{c}{\textbf{Cut level in \% of $C_{max}$}} \\		  				
	\textbf{SNR}  & \multicolumn{1}{c}{\textbf{20\%}} & \multicolumn{1}{c}{\textbf{30\%}}  & \multicolumn{1}{c}{\textbf{40\%}} & \multicolumn{1}{c}{\textbf{50\%}} & \multicolumn{1}{c}{\textbf{60\%}} & \multicolumn{1}{c}{\textbf{70\%}} & \multicolumn{1}{c}{\textbf{80\%}}\\
\cmidrule{2-8}
    \textbf{20 dB} & 0,33  & 0,35  & 0,42  & 0,44  & 0,43  & 0,45  & 0,43 \\
    \textbf{18 dB} & 0,40  & 0,38  & 0,44  & 0,47  & 0,46  & 0,48  & 0,49 \\
    \textbf{16 dB} & 0,47  & 0,45  & 0,46  & 0,51  & 0,50  & 0,52  & 0,53 \\
    \textbf{14 dB} & 0,56  & 0,54  & 0,53  & 0,57  & 0,57  & 0,56  & 0,60 \\
    \textbf{12 dB} & 0,72  & 0,67  & 0,65  & 0,67  & 0,67  & 0,64  & 0,68 \\
    \textbf{10 dB} & 0,89  & 0,77  & 0,72  & 0,73  & 0,74  & 0,81  & 0,84 \\
    \textbf{8 dB} & 1,15  & 1,09  & 1,04  & 1,00  & 1,03  & 1,09  & 1,13 \\
\midrule  
\midrule  
\multicolumn{8}{c}{\textbf{$\sigma$ in frames}} \\ 
\midrule
    \textbf{20 dB} & 0,23  & 0,22  & 0,23  & 0,24  & 0,23  & 0,26  & 0,25 \\
    \textbf{18 dB} & 0,27  & 0,24  & 0,26  & 0,28  & 0,27  & 0,29  & 0,29 \\
    \textbf{16 dB} & 0,35  & 0,31  & 0,30  & 0,34  & 0,32  & 0,33  & 0,32 \\
    \textbf{14 dB} & 0,44  & 0,41  & 0,38  & 0,36  & 0,36  & 0,37  & 0,41 \\
    \textbf{12 dB} & 0,55  & 0,50  & 0,48  & 0,48  & 0,46  & 0,44  & 0,51 \\
    \textbf{10 dB} & 0,69  & 0,61  & 0,54  & 0,51  & 0,51  & 0,58  & 0,62 \\
    \textbf{8 dB} & 0,86  & 0,83  & 0,78  & 0,72  & 0,75  & 0,78  & 0,83 \\
\bottomrule
\end{tabular}
\end{center} 
\caption{Top: calculated mean $\varepsilon_{frame}$; bottom: calculated standard deviation $\sigma_{frame}$ for the results presented in Figure \ref{sup_7b} in the supplements and Figure \ref{Img-RESDATASET25}B in the manuscript.}
\end{table}
\newpage


\subsection{Cross-correlation of the fitted Gamma Variate functions cut by method 3 - Figure \ref{Img-ResMeth25}A}
\begin{figure}[h]
\centering
\caption{Figure \ref{Img-ResMeth25}A in the manuscript: mean $\varepsilon_{frames}$ using the Gamma Variate model on the data sets ($f_{sampling}=25 \, Hz$). Before fitting the model, cut method 3 is applied to the data set. To obtain the transit time the cross-correlation is computed.}
{\includegraphics[width=0.6\columnwidth]{8a_GVInterp_CC_CA3_25}}
\label{sup_8a}
\end{figure}

\begin{table}[h]
\begin{center} 
\begin{tabular}{c|rrrrrrrr}
\toprule
\multicolumn{8}{c}{\textbf{$\mu$ in frames}} \\ 
\midrule
& \multicolumn{6}{c}{\textbf{Cut level in \% of $C_{max}$}} \\		  				
	\textbf{SNR}  & \multicolumn{1}{c}{\textbf{20\%}} & \multicolumn{1}{c}{\textbf{30\%}}  & \multicolumn{1}{c}{\textbf{40\%}} & \multicolumn{1}{c}{\textbf{50\%}} & \multicolumn{1}{c}{\textbf{60\%}} & \multicolumn{1}{c}{\textbf{70\%}} & \multicolumn{1}{c}{\textbf{80\%}}\\
\cmidrule{2-8}
    \textbf{20 dB} & 0,32  & 0,35  & 0,32  & 0,32  & 0,34  & 0,37  & 0,39 \\
    \textbf{18 dB} & 0,34  & 0,37  & 0,36  & 0,36  & 0,39  & 0,40  & 0,44 \\
    \textbf{16 dB} & 0,40  & 0,42  & 0,40  & 0,42  & 0,45  & 0,44  & 0,50 \\
    \textbf{14 dB} & 0,45  & 0,51  & 0,50  & 0,49  & 0,49  & 0,49  & 0,60 \\
    \textbf{12 dB} & 0,53  & 0,60  & 0,59  & 0,58  & 0,60  & 0,67  & 0,72 \\
    \textbf{10 dB} & 0,64  & 0,67  & 0,66  & 0,66  & 0,71  & 0,75  & 0,82 \\
    \textbf{8 dB} & 0,79  & 0,85  & 0,82  & 0,85  & 0,87  & 0,96  & 1,11 \\
\midrule  
\midrule  
\multicolumn{8}{c}{\textbf{$\sigma$ in frames}} \\ 
\midrule
    \textbf{20 dB} & 0,19  & 0,24  & 0,21  & 0,21  & 0,21  & 0,21  & 0,24 \\
    \textbf{18 dB} & 0,22  & 0,24  & 0,24  & 0,23  & 0,25  & 0,25  & 0,28 \\
    \textbf{16 dB} & 0,27  & 0,32  & 0,27  & 0,27  & 0,28  & 0,30  & 0,35 \\
    \textbf{14 dB} & 0,32  & 0,35  & 0,34  & 0,33  & 0,34  & 0,34  & 0,40 \\
    \textbf{12 dB} & 0,39  & 0,42  & 0,43  & 0,41  & 0,44  & 0,48  & 0,53 \\
    \textbf{10 dB} & 0,48  & 0,51  & 0,48  & 0,50  & 0,50  & 0,53  & 0,63 \\
    \textbf{8 dB} & 0,56  & 0,60  & 0,61  & 0,62  & 0,64  & 0,73  & 0,84 \\
\bottomrule
\end{tabular}
\end{center} 
\caption{Top: calculated mean $\varepsilon_{frame}$; bottom: calculated standard deviation $\sigma_{frame}$ for the results presented in Figure \ref{sup_8a} in the supplements and Figure \ref{Img-ResMeth25}A in the manuscript.}
\end{table}
\newpage
	
\subsection{Cross-correlation of the first derivative of the fitted Gamma Variate functions cut by method 1 - Figure \ref{Img-ResMeth25}B}
\begin{figure}[h]
\centering
\caption{Figure \ref{Img-ResMeth25}B in the manuscript: mean $\varepsilon_{frames}$ using the Gamma Variate model on the data sets ($f_{sampling}=25 \, Hz$). Before fitting the model, cut method 1 is applied to the data set. To obtain the transit time the cross-correlation of the first derivative is computed.}
{\includegraphics[width=0.6\columnwidth]{8b_GVInterp_Slope_CC_CA1_25}}
\label{sup_8b}
\end{figure}

\begin{table}[h]
\begin{center} 
\begin{tabular}{c|rrrrrrrr}
\toprule
\multicolumn{8}{c}{\textbf{$\mu$ in frames}} \\ 
\midrule
& \multicolumn{6}{c}{\textbf{Cut level in \% of $C_{max}$}} \\		  				
	\textbf{SNR}  & \multicolumn{1}{c}{\textbf{20\%}} & \multicolumn{1}{c}{\textbf{30\%}}  & \multicolumn{1}{c}{\textbf{40\%}} & \multicolumn{1}{c}{\textbf{50\%}} & \multicolumn{1}{c}{\textbf{60\%}} & \multicolumn{1}{c}{\textbf{70\%}} & \multicolumn{1}{c}{\textbf{80\%}}\\
\cmidrule{2-8}
    \textbf{20 dB} & 0,27  & 0,27  & 0,28  & 0,33  & 0,38  & 0,42  & 0,40 \\
    \textbf{18 dB} & 0,30  & 0,29  & 0,32  & 0,34  & 0,40  & 0,43  & 0,43 \\
    \textbf{16 dB} & 0,35  & 0,34  & 0,35  & 0,39  & 0,44  & 0,46  & 0,46 \\
    \textbf{14 dB} & 0,43  & 0,41  & 0,42  & 0,41  & 0,48  & 0,52  & 0,51 \\
    \textbf{12 dB} & 0,50  & 0,47  & 0,46  & 0,48  & 0,53  & 0,57  & 0,55 \\
    \textbf{10 dB} & 0,64  & 0,65  & 0,62  & 0,62  & 0,66  & 0,64  & 0,68 \\
    \textbf{8 dB} & 0,83  & 0,80  & 0,77  & 0,78  & 0,78  & 0,82  & 0,83 \\
\midrule  
\midrule  
\multicolumn{8}{c}{\textbf{$\sigma$ in frames}} \\ 
\midrule
    \textbf{20 dB} & 0,17  & 0,18  & 0,17  & 0,19  & 0,21  & 0,24  & 0,22 \\
    \textbf{18 dB} & 0,20  & 0,21  & 0,22  & 0,22  & 0,25  & 0,27  & 0,27 \\
    \textbf{16 dB} & 0,26  & 0,24  & 0,24  & 0,26  & 0,28  & 0,30  & 0,32 \\
    \textbf{14 dB} & 0,30  & 0,30  & 0,29  & 0,32  & 0,36  & 0,37  & 0,38 \\
    \textbf{12 dB} & 0,38  & 0,36  & 0,36  & 0,36  & 0,39  & 0,41  & 0,42 \\
    \textbf{10 dB} & 0,49  & 0,49  & 0,45  & 0,46  & 0,48  & 0,46  & 0,50 \\
    \textbf{8 dB} & 0,61  & 0,60  & 0,57  & 0,58  & 0,62  & 0,63  & 0,61 \\
\bottomrule
\end{tabular}
\end{center} 
\caption{Top: calculated mean $\varepsilon_{frame}$; bottom: calculated standard deviation $\sigma_{frame}$ for the results presented in Figure \ref{sup_8b} in the supplements and Figure \ref{Img-ResMeth25}B in the manuscript.}
\end{table}
\newpage

\subsection{Cross-correlation of the first derivative of the fitted LDRW functions cut by method 1 - Figure \ref{Img-ResMeth25}C}
\begin{figure}[h]
\centering
\caption{Figure \ref{Img-ResMeth25}C in the manuscript: mean $\varepsilon_{frames}$ using the LDRW model on the data sets ($f_{sampling}=25 \, Hz$). Before fitting the model, cut method 1 is applied to the data set. To obtain the transit time the cross-correlation of the first derivative is computed.}
{\includegraphics[width=0.6\columnwidth]{8c_LDRWInterp_Slope_CC_CA1_25}}
\label{sup_8c}
\end{figure}

\begin{table}[h]
\begin{center} 
\begin{tabular}{c|rrrrrrrr}
\toprule
\multicolumn{8}{c}{\textbf{$\mu$ in frames}} \\ 
\midrule
& \multicolumn{6}{c}{\textbf{Cut level in \% of $C_{max}$}} \\		  				
	\textbf{SNR}  & \multicolumn{1}{c}{\textbf{20\%}} & \multicolumn{1}{c}{\textbf{30\%}}  & \multicolumn{1}{c}{\textbf{40\%}} & \multicolumn{1}{c}{\textbf{50\%}} & \multicolumn{1}{c}{\textbf{60\%}} & \multicolumn{1}{c}{\textbf{70\%}} & \multicolumn{1}{c}{\textbf{80\%}}\\
\cmidrule{2-8}
    \textbf{20 dB} & 0,26  & 0,25  & 0,25  & 0,30  & 0,36  & 0,37  & 0,36 \\
    \textbf{18 dB} & 0,27  & 0,28  & 0,30  & 0,33  & 0,38  & 0,41  & 0,40 \\
    \textbf{16 dB} & 0,35  & 0,34  & 0,35  & 0,38  & 0,40  & 0,44  & 0,40 \\
    \textbf{14 dB} & 0,45  & 0,43  & 0,42  & 0,44  & 0,48  & 0,48  & 0,49 \\
    \textbf{12 dB} & 0,51  & 0,50  & 0,50  & 0,51  & 0,57  & 0,60  & 0,62 \\
    \textbf{10 dB} & 0,60  & 0,58  & 0,60  & 0,64  & 0,71  & 0,72  & 0,74 \\
    \textbf{8 dB} & 0,85  & 0,83  & 0,78  & 0,77  & 0,81  & 0,89  & 0,96 \\
\midrule  
\midrule  
\multicolumn{8}{c}{\textbf{$\sigma$ in frames}} \\ 
\midrule
    \textbf{20 dB} & 0,16  & 0,17  & 0,18  & 0,19  & 0,21  & 0,23  & 0,22 \\
    \textbf{18 dB} & 0,18  & 0,19  & 0,20  & 0,21  & 0,24  & 0,27  & 0,28 \\
    \textbf{16 dB} & 0,25  & 0,23  & 0,24  & 0,27  & 0,29  & 0,30  & 0,28 \\
    \textbf{14 dB} & 0,32  & 0,31  & 0,30  & 0,32  & 0,38  & 0,39  & 0,35 \\
    \textbf{12 dB} & 0,38  & 0,38  & 0,38  & 0,37  & 0,43  & 0,45  & 0,46 \\
    \textbf{10 dB} & 0,48  & 0,46  & 0,46  & 0,46  & 0,50  & 0,51  & 0,51 \\
    \textbf{8 dB} & 0,60  & 0,59  & 0,57  & 0,60  & 0,65  & 0,66  & 0,72 \\
\bottomrule
\end{tabular}
\end{center} 
\caption{Top: calculated mean $\varepsilon_{frame}$; bottom: calculated standard deviation $\sigma_{frame}$ for the results presented in Figure \ref{sup_8c} in the supplements and Figure \ref{Img-ResMeth25}C in the manuscript.}
\end{table}
\newpage

\section{Results at 60 fps: Figures 10A - 11C in the manuscript}
\label{Res-Sub_2}
\subsection{Cross-correlation of the raw data sets cut by method 3 - Figure \ref{Img-RESDATASET60}A}
\begin{figure}[h]
\centering
\caption{Figure \ref{Img-RESDATASET60}A in the manuscript: mean $\varepsilon_{frames}$ using the raw data sets ($f_{sampling}=60 \, Hz$) with no mathematical fits. To obtain the transit time the cross-correlation is computed after applying the cut method 2.}
{\includegraphics[width=0.6\columnwidth]{9a_RawData_CC_CA2_60}}
\label{sup_9a}
\end{figure}

\begin{table}[h]
\begin{center} 
\begin{tabular}{c|rrrrrrrr}
\toprule
\multicolumn{8}{c}{\textbf{$\mu$ in frames}} \\ 
\midrule
& \multicolumn{6}{c}{\textbf{Cut level in \% of $C_{max}$}} \\		  				
	\textbf{SNR}  & \multicolumn{1}{c}{\textbf{20\%}} & \multicolumn{1}{c}{\textbf{30\%}}  & \multicolumn{1}{c}{\textbf{40\%}} & \multicolumn{1}{c}{\textbf{50\%}} & \multicolumn{1}{c}{\textbf{60\%}} & \multicolumn{1}{c}{\textbf{70\%}} & \multicolumn{1}{c}{\textbf{80\%}}\\
\cmidrule{2-8}
    \textbf{20 dB} & 0,78  & 0,63  & 0,62  & 0,62  & 0,63  & 0,68  & 0,85 \\
    \textbf{18 dB} & 0,87  & 0,72  & 0,71  & 0,73  & 0,72  & 0,81  & 0,93 \\
    \textbf{16 dB} & 1,01  & 0,94  & 0,82  & 0,83  & 0,84  & 0,97  & 1,30 \\
    \textbf{14 dB} & 1,17  & 1,11  & 1,01  & 1,07  & 1,14  & 1,30  & 1,62 \\
    \textbf{12 dB} & 1,56  & 1,37  & 1,27  & 1,25  & 1,20  & 1,40  & 1,78 \\
    \textbf{10 dB} & 1,78  & 1,65  & 1,52  & 1,42  & 1,61  & 1,81  & 2,31 \\
    \textbf{8 dB} & 2,19  & 2,04  & 1,88  & 1,86  & 2,00  & 2,19  & 2,78 \\
\midrule  
\midrule  
\multicolumn{8}{c}{\textbf{$\sigma$ in frames}} \\ 
\midrule
    \textbf{20 dB} & 0,54  & 0,45  & 0,40  & 0,42  & 0,41  & 0,47  & 0,60 \\
    \textbf{18 dB} & 0,61  & 0,49  & 0,48  & 0,47  & 0,52  & 0,55  & 0,64 \\
    \textbf{16 dB} & 0,71  & 0,69  & 0,59  & 0,63  & 0,60  & 0,74  & 0,90 \\
    \textbf{14 dB} & 0,88  & 0,82  & 0,78  & 0,82  & 0,83  & 0,93  & 1,17 \\
    \textbf{12 dB} & 1,19  & 1,10  & 0,98  & 0,96  & 0,96  & 1,11  & 1,33 \\
    \textbf{10 dB} & 1,34  & 1,26  & 1,17  & 1,07  & 1,16  & 1,30  & 1,74 \\
    \textbf{8 dB} & 1,62  & 1,56  & 1,48  & 1,42  & 1,54  & 1,64  & 2,06 \\
\bottomrule
\end{tabular}
\end{center} 
\caption{Top: calculated mean $\varepsilon_{frame}$; bottom: calculated standard deviation $\sigma_{frame}$ for the results presented in Figure \ref{sup_9a} in the supplements and Figure \ref{Img-RESDATASET60}A in the manuscript.}
\end{table}
\newpage


\subsection{Cross-correlation of the interpolated data sets cut by method 2 - Figure \ref{Img-RESDATASET60}B}
\begin{figure}[h]
\centering
\caption{Figure \ref{Img-RESDATASET60}B in the manuscript: mean $\varepsilon_{frames}$ using the linearly interpolated data sets ($f_{sampling}=60 \cdot 100 \, Hz$) with no mathematical fits. To obtain the transit time the cross-correlation is computed after applying the cut method 2.}
{\includegraphics[width=0.6\columnwidth]{9b_RawDataInterp_CC_CA2_60}}
\label{sup_9b}
\end{figure}

\begin{table}[h]
\begin{center} 
\begin{tabular}{c|rrrrrrrr}
\toprule
\multicolumn{8}{c}{\textbf{$\mu$ in frames}} \\ 
\midrule
& \multicolumn{6}{c}{\textbf{Cut level in \% of $C_{max}$}} \\		  				
	\textbf{SNR}  & \multicolumn{1}{c}{\textbf{20\%}} & \multicolumn{1}{c}{\textbf{30\%}}  & \multicolumn{1}{c}{\textbf{40\%}} & \multicolumn{1}{c}{\textbf{50\%}} & \multicolumn{1}{c}{\textbf{60\%}} & \multicolumn{1}{c}{\textbf{70\%}} & \multicolumn{1}{c}{\textbf{80\%}}\\
\cmidrule{2-8}
    \textbf{20 dB} & 0,62  & 0,58  & 0,63  & 0,61  & 0,62  & 0,68  & 0,78 \\
    \textbf{18 dB} & 0,73  & 0,63  & 0,70  & 0,74  & 0,74  & 0,82  & 0,97 \\
    \textbf{16 dB} & 0,88  & 0,82  & 0,80  & 0,81  & 0,87  & 0,93  & 1,19 \\
    \textbf{14 dB} & 1,06  & 0,95  & 0,92  & 0,98  & 1,11  & 1,25  & 1,46 \\
    \textbf{12 dB} & 1,30  & 1,28  & 1,16  & 1,22  & 1,31  & 1,46  & 1,88 \\
    \textbf{10 dB} & 1,67  & 1,44  & 1,39  & 1,52  & 1,62  & 1,85  & 2,30 \\
    \textbf{8 dB} & 2,05  & 1,88  & 1,74  & 1,76  & 1,96  & 2,28  & 2,89 \\
\midrule  
\midrule  
\multicolumn{8}{c}{\textbf{$\sigma$ in frames}} \\ 
\midrule
    \textbf{20 dB} & 0,43  & 0,39  & 0,43  & 0,41  & 0,43  & 0,48  & 0,56 \\
    \textbf{18 dB} & 0,55  & 0,49  & 0,48  & 0,50  & 0,52  & 0,57  & 0,68 \\
    \textbf{16 dB} & 0,64  & 0,56  & 0,59  & 0,57  & 0,58  & 0,69  & 0,88 \\
    \textbf{14 dB} & 0,83  & 0,71  & 0,72  & 0,75  & 0,82  & 0,93  & 1,14 \\
    \textbf{12 dB} & 1,03  & 0,99  & 0,92  & 0,96  & 1,00  & 1,11  & 1,37 \\
    \textbf{10 dB} & 1,26  & 1,15  & 1,10  & 1,14  & 1,21  & 1,40  & 1,73 \\
    \textbf{8 dB} & 1,61  & 1,39  & 1,31  & 1,32  & 1,45  & 1,71  & 2,17 \\
\bottomrule
\end{tabular}
\end{center} 
\caption{Top: calculated mean $\varepsilon_{frame}$; bottom: calculated standard deviation $\sigma_{frame}$ for the results presented in Figure \ref{sup_9b} in the supplements and Figure \ref{Img-RESDATASET60}B in the manuscript.}
\end{table}
\newpage

\subsection{Cross-correlation of the fitted Gamma Variate functions cut by method 3 - Figure \ref{Img-ResMeth60}A}
\begin{figure}[h]
\centering
\caption{Figure \ref{Img-ResMeth60}A in the manuscript: mean $\varepsilon_{frames}$ using the Gamma Variate model on the data sets ($f_{sampling}=60 \, Hz$). Before fitting the model, cut method 3 is applied to the data set. To obtain the transit time the cross-correlation is computed.}
{\includegraphics[width=0.6\columnwidth]{10a_GVInterp_CC_CA3_60}}
\label{sup_10a}
\end{figure}

\begin{table}[h]
\begin{center} 
\begin{tabular}{c|rrrrrrrr}
\toprule
\multicolumn{8}{c}{\textbf{$\mu$ in frames}} \\ 
\midrule
& \multicolumn{6}{c}{\textbf{Cut level in \% of $C_{max}$}} \\		  				
	\textbf{SNR}  & \multicolumn{1}{c}{\textbf{20\%}} & \multicolumn{1}{c}{\textbf{30\%}}  & \multicolumn{1}{c}{\textbf{40\%}} & \multicolumn{1}{c}{\textbf{50\%}} & \multicolumn{1}{c}{\textbf{60\%}} & \multicolumn{1}{c}{\textbf{70\%}} & \multicolumn{1}{c}{\textbf{80\%}}\\
\cmidrule{2-8}
    \textbf{20 dB} & 0,47  & 0,43  & 0,42  & 0,44  & 0,50  & 0,56  & 0,66 \\
    \textbf{18 dB} & 0,55  & 0,49  & 0,51  & 0,55  & 0,58  & 0,65  & 0,76 \\
    \textbf{16 dB} & 0,63  & 0,63  & 0,61  & 0,63  & 0,72  & 0,81  & 0,94 \\
    \textbf{14 dB} & 0,70  & 0,74  & 0,75  & 0,80  & 0,90  & 1,00  & 1,20 \\
    \textbf{12 dB} & 0,90  & 0,97  & 0,91  & 0,99  & 1,02  & 1,18  & 1,48 \\
    \textbf{10 dB} & 1,02  & 1,16  & 1,17  & 1,24  & 1,42  & 1,48  & 1,83 \\
    \textbf{8 dB} & 1,34  & 1,39  & 1,45  & 1,58  & 1,65  & 1,92  & 2,33 \\
\midrule  
\midrule  
\multicolumn{8}{c}{\textbf{$\sigma$ in frames}} \\ 
\midrule
    \textbf{20 dB} & 0,36  & 0,33  & 0,30  & 0,31  & 0,35  & 0,40  & 0,49 \\
    \textbf{18 dB} & 0,41  & 0,36  & 0,36  & 0,41  & 0,42  & 0,47  & 0,59 \\
    \textbf{16 dB} & 0,50  & 0,52  & 0,51  & 0,47  & 0,48  & 0,60  & 0,73 \\
    \textbf{14 dB} & 0,52  & 0,64  & 0,54  & 0,59  & 0,66  & 0,75  & 0,95 \\
    \textbf{12 dB} & 0,71  & 0,79  & 0,69  & 0,74  & 0,78  & 0,93  & 1,07 \\
    \textbf{10 dB} & 0,79  & 0,95  & 0,85  & 0,92  & 1,01  & 1,10  & 1,39 \\
    \textbf{8 dB} & 1,00  & 1,08  & 1,17  & 1,20  & 1,17  & 1,44  & 1,67 \\
\bottomrule
\end{tabular}
\end{center} 
\caption{Top: calculated mean $\varepsilon_{frame}$; bottom: calculated standard deviation $\sigma_{frame}$ for the results presented in Figure \ref{sup_10a} in the supplements and Figure \ref{Img-ResMeth60}A in the manuscript.}
\end{table}
\newpage


\subsection{Cross-correlation of the fitted LDRW functions cut by method 3 - Figure \ref{Img-ResMeth60}B}
\begin{figure}[h]
\centering
\caption{Figure \ref{Img-ResMeth60}B in the manuscript: mean $\varepsilon_{frames}$ using the LDRW model on the data sets ($f_{sampling}=60 \, Hz$). Before fitting the model, cut method 3 is applied to the data set. To obtain the transit time the cross-correlation is computed.}
{\includegraphics[width=0.6\columnwidth]{10b_LDRWInterp_CC_CA3_60}}
\label{sup_10b}
\end{figure}

\begin{table}[h]
\begin{center} 
\begin{tabular}{c|rrrrrrrr}
\toprule
\multicolumn{8}{c}{\textbf{$\mu$ in frames}} \\ 
\midrule
& \multicolumn{6}{c}{\textbf{Cut level in \% of $C_{max}$}} \\		  				
	\textbf{SNR}  & \multicolumn{1}{c}{\textbf{20\%}} & \multicolumn{1}{c}{\textbf{30\%}}  & \multicolumn{1}{c}{\textbf{40\%}} & \multicolumn{1}{c}{\textbf{50\%}} & \multicolumn{1}{c}{\textbf{60\%}} & \multicolumn{1}{c}{\textbf{70\%}} & \multicolumn{1}{c}{\textbf{80\%}}\\
\cmidrule{2-8}
    \textbf{20 dB} & 0,49  & 0,46  & 0,44  & 0,43  & 0,45  & 0,55  & 0,68 \\
    \textbf{18 dB} & 0,56  & 0,54  & 0,50  & 0,50  & 0,58  & 0,65  & 0,76 \\
    \textbf{16 dB} & 0,63  & 0,65  & 0,59  & 0,65  & 0,78  & 0,83  & 1,02 \\
    \textbf{14 dB} & 0,76  & 0,77  & 0,77  & 0,82  & 0,87  & 0,94  & 1,27 \\
    \textbf{12 dB} & 0,95  & 1,04  & 1,00  & 0,97  & 1,08  & 1,20  & 1,49 \\
    \textbf{10 dB} & 1,10  & 1,15  & 1,18  & 1,29  & 1,48  & 1,60  & 1,85 \\
    \textbf{8 dB} & 1,35  & 1,42  & 1,35  & 1,53  & 1,64  & 1,93  & 2,54 \\
\midrule  
\midrule  
\multicolumn{8}{c}{\textbf{$\sigma$ in frames}} \\ 
\midrule
    \textbf{20 dB} & 0,40  & 0,33  & 0,33  & 0,31  & 0,33  & 0,42  & 0,51 \\
    \textbf{18 dB} & 0,45  & 0,41  & 0,37  & 0,35  & 0,42  & 0,46  & 0,58 \\
    \textbf{16 dB} & 0,49  & 0,48  & 0,44  & 0,49  & 0,54  & 0,62  & 0,71 \\
    \textbf{14 dB} & 0,59  & 0,66  & 0,61  & 0,61  & 0,64  & 0,71  & 0,91 \\
    \textbf{12 dB} & 0,72  & 0,82  & 0,74  & 0,78  & 0,82  & 0,89  & 1,12 \\
    \textbf{10 dB} & 0,86  & 0,94  & 0,91  & 0,99  & 1,10  & 1,23  & 1,34 \\
    \textbf{8 dB} & 1,04  & 1,10  & 1,06  & 1,20  & 1,26  & 1,46  & 1,87 \\
\bottomrule
\end{tabular}
\end{center} 
\caption{Top: calculated mean $\varepsilon_{frame}$; bottom: calculated standard deviation $\sigma_{frame}$ for the results presented in Figure \ref{sup_10b} in the supplements and Figure \ref{Img-ResMeth60}B in the manuscript.}
\end{table}
\newpage

%%%%%

\subsection{Cross-correlation of the first derivative of the fitted LDRW functions cut by method 1 - Figure \ref{Img-ResMeth60}C}
\begin{figure}[h]
\centering
\caption{Figure \ref{Img-ResMeth60}C in the manuscript: mean $\varepsilon_{frames}$ using the LDRW model on the data sets ($f_{sampling}=60 \, Hz$). Before fitting the model, cut method 1 is applied to the data set. To obtain the transit time the cross-correlation of the first derivative is computed.}
{\includegraphics[width=0.6\columnwidth]{10c_LDRWSlopeInterp_CC_CA1_60}}
\label{sup_10c}
\end{figure}

\begin{table}[h]
\begin{center} 
\begin{tabular}{c|rrrrrrrr}
\toprule
\multicolumn{8}{c}{\textbf{$\mu$ in frames}} \\ 
\midrule
& \multicolumn{6}{c}{\textbf{Cut level in \% of $C_{max}$}} \\		  				
	\textbf{SNR}  & \multicolumn{1}{c}{\textbf{20\%}} & \multicolumn{1}{c}{\textbf{30\%}}  & \multicolumn{1}{c}{\textbf{40\%}} & \multicolumn{1}{c}{\textbf{50\%}} & \multicolumn{1}{c}{\textbf{60\%}} & \multicolumn{1}{c}{\textbf{70\%}} & \multicolumn{1}{c}{\textbf{80\%}}\\
\cmidrule{2-8}
    \textbf{20 dB} & 0,60  & 0,54  & 0,43  & 0,49  & 0,57  & 0,61  & 0,63 \\
    \textbf{18 dB} & 0,68  & 0,61  & 0,50  & 0,54  & 0,65  & 0,66  & 0,72 \\
    \textbf{16 dB} & 0,80  & 0,77  & 0,64  & 0,67  & 0,77  & 0,81  & 0,81 \\
    \textbf{14 dB} & 0,85  & 0,79  & 0,68  & 0,74  & 0,80  & 0,86  & 0,92 \\
    \textbf{12 dB} & 1,06  & 0,98  & 0,92  & 0,90  & 1,02  & 1,01  & 1,04 \\
    \textbf{10 dB} & 1,16  & 1,14  & 1,11  & 1,04  & 1,16  & 1,20  & 1,27 \\
    \textbf{8 dB} & 1,49  & 1,47  & 1,41  & 1,44  & 1,46  & 1,49  & 1,56 \\
\midrule  
\midrule  
\multicolumn{8}{c}{\textbf{$\sigma$ in frames}} \\ 
\midrule
    \textbf{20 dB} & 0,37  & 0,36  & 0,32  & 0,33  & 0,40  & 0,43  & 0,42 \\
    \textbf{18 dB} & 0,44  & 0,43  & 0,38  & 0,39  & 0,44  & 0,47  & 0,51 \\
    \textbf{16 dB} & 0,54  & 0,53  & 0,53  & 0,52  & 0,55  & 0,61  & 0,61 \\
    \textbf{14 dB} & 0,59  & 0,58  & 0,57  & 0,58  & 0,63  & 0,65  & 0,67 \\
    \textbf{12 dB} & 0,80  & 0,74  & 0,72  & 0,76  & 0,79  & 0,82  & 0,84 \\
    \textbf{10 dB} & 0,86  & 0,84  & 0,82  & 0,86  & 0,88  & 0,95  & 0,92 \\
    \textbf{8 dB} & 1,09  & 1,05  & 1,02  & 1,08  & 1,10  & 1,18  & 1,25 \\
\bottomrule
\end{tabular}
\end{center} 
\caption{Top: calculated mean $\varepsilon_{frame}$; bottom: calculated standard deviation $\sigma_{frame}$ for the results presented in Figure \ref{sup_10c} in the supplements and Figure \ref{Img-ResMeth60}C in the manuscript.}
\end{table}
\newpage

\subsection{Expected change in morphology of an IDC in the setup}
\label{sup_COMSOLChange}
In this paper the IDCs are duplicated and shifted. This is justified by negligible morphological changes between two very close measurement points. The \textit{in silico} model was used to clarify on the magnitude of changes. In contrast to the distances used in the main manuscript (intention there was to obtain IDCs with different morphology) we defined the distance to be 2 cm, which is expected in an \textit{in vivo} setting. The obtained curves are shown in Figure \ref{fig:COMSOL_IDC5052}. For a comparison of both curves the maximum value and the full width at half maximum (FWHM) were analyzed and are shown in Table \ref{sup_Tab_FWHM}. Thereby, the morphological changes measured by the maximum value and FWHM are below 0.5 \%. \newline
To put this change into a relation to the performed investigation, we have applied noise to the signal to check whether the two sets of noisy IDCs can be distinguished. We used 1000 independent applications of white Gaussian noise at $20 \, dB$ to the IDCs and their comparison showed no significance to distinguish the two curves using the two sided Mann-Whitney-U test ($p>0.05$). This emphasizes that the morphological changes between the two measurement points are negligible.


\begin{figure} [h]
\centering
\begin{minipage}{.5\linewidth}
\centering
\includegraphics[width=.9\linewidth]{COMSOL_IDC50_52.pdf}
\end{minipage}%
\begin{minipage}{.5\linewidth}
\centering
\includegraphics[width=.9\linewidth]{COMSOL_IDC50_52_Zoom.pdf}
\end{minipage}
\caption{In blue the IDC at $50 \, cm$; in red the IDC at $52 \, cm$. To the left: the IDCs are shown and differences are barely visible. To the right: the section around the maximum of both IDCs is shown in detail. You can clearly see that the maximum is shifted in time which is expected. Very little differences are visible for the maximum value and the width of the IDCs. Detailed numbers are given in Table \ref{sup_Tab_FWHM}.}
\label{fig:COMSOL_IDC5052}
\end{figure}

\begin{table}[h!]
\begin{center} 
\begin{tabular}[c]{|c||c|c|c|} 
\hline
\rule[-1ex]{0pt}{3.5ex} \textbf{Parameter} & \textbf{$IDC_{50cm}$} & \textbf{$IDC_{52cm}$} & Relative deviation \\
\hline
\rule[-1ex]{0pt}{3.5ex} Maximum value & 0.1189 & 0.1185 & 0.34\%\\
\hline
\rule[-1ex]{0pt}{3.5ex} FWHM in seconds & 1.8325 & 1.8367 & 0.23\% \\
\hline
\end{tabular}
\end{center}
\caption{This table shows the maximum of the relative ICG concentration, the FWH and the relative deviation of two IDCs that were computed at $50 \, cm$ and $52 \, cm$ and their deviation.} 
\label{sup_Tab_FWHM}
\end{table} 


\subsection{Comparison of the simulation with measured IDC}
\label{sup_invitro}
The morphology of \textit{in vivo} data varies a lot and is depending on many parameters such as distance of the measurement area to the injection site. So, depicting all possible \textit{in vivo} settings is not possible and also not desirable. The purpose of this work is not to describe the nearly unlimited diversity in vascular geometry and fluid flow configuration. It shows that the use of mathematical functions to fit on IDCs has a large impact on the determined transit time. It was further shown that the statistical error is reduced using those fits which will largely affect clinical flow rate measurement via fluorescence angiography (which is yet considered not applicable in cerebrovascular surgery). \newline
Nevertheless, the subjective comparison of the presented \textit{in vivo} and \textit{in silivo} data sets (Figures \ref{Img-NotAndInvivo}A \& B) show strong similarity (Pearson's correlation coefficient of 0.93). To underline this, we have recorded several \textit{in vitro} data sets. The setup was presented by at a conference and the poster is attached to the supplementary material \citep{Naber-2019-ID14851}. Thereby, the proposed blood analog is used and pumped through a tube system to an area which is observed by a fluorescence microscope. A peristaltic pump provides the flow rate and an air trap is placed in the pipeline to smooth the peristaltic behavior of the pump. An industrial flow meter is used to measure the volume flow (Bronkhorst ES-Flow). The recorded IDCs are shown in Figures \ref{refsubInvitro1} to \ref{refsubInvitro9}. The \textit{in vitro} IDCs are shifted in time so their maximum is at the same position and the fluorescence intensity was scaled, so that the height match's the \textit{in silico} data. They have a strong similarity with the \textit{in silico} data set (Pearson's correlation coefficient of 0.98 - 0.99). Some deviations are present, which is not surprising since external factors (bending of the tube, trapped air bubbles, etc.) affect the experimental results.


\begin{figure}[h!]
\centering
\begin{minipage}{.4\linewidth}
\centering
\includegraphics[width=.8\linewidth]{in_vitro_9}
\end{minipage}
\begin{minipage}{.4\linewidth}
\centering
\includegraphics[width=.8\linewidth]{in_vitro_3}
\end{minipage}
\caption{}
\label{refsubInvitro1}
\end{figure}

\begin{figure}[h!]
\centering
\begin{minipage}{.4\linewidth}
\centering
\includegraphics[width=.8\linewidth]{in_vitro_4}
\end{minipage}
\begin{minipage}{.4\linewidth}
\centering
\includegraphics[width=.8\linewidth]{in_vitro_5}
\end{minipage}
\caption{}
\end{figure}

\begin{figure}[h!]
\centering
\begin{minipage}{.4\linewidth}
\centering
\includegraphics[width=.8\linewidth]{in_vitro_6}
\end{minipage}
\begin{minipage}{.4\linewidth}
\centering
\includegraphics[width=.8\linewidth]{in_vitro_7}
\end{minipage}
\caption{}
\label{refsubInvitro9}
\end{figure}

\newpage
\bibliographystyle{frontiersinSCNS_ENG_HUMS} 
\bibliography{librarySup}

\end{document}
