# Supplementary material for: Transit Time Measurement in Indicator Dilution Curves: Overcoming the Missing Ground Truth and Quantifying the Error
Source: Front Physiol. 2021 May 28;12:588120. doi: 10.3389/fphys.2021.588120 (PMC8194354; doi:10.3389/fphys.2021.588120)
Supplement: Supplementary file 1 [file Data_Sheet_1.ZIP › Supp_Mat/librarySup.bib]

@article{Wise-1966-ID14157,
author    = {Wise, M E},
title     = {Tracer dilution curves in cardiology and random walk and lognormal
            distributions.},
journal   = {Acta physiologica et pharmacologica Neerlandica},
year      = {1966},
volume    = {14},
pages     = {175--204},
number    = {2},
file      = {FULLTEXT:/Volumes/Daten/ilibrarian/library/pdfs/1/4/14157.pdf:PDF}
}

@article{Kinsella-1989-ID12548,
author    = {Kinsella, J. E. and Whitehead, D. M.},
title     = {Proteins in Whey: Chemical, Physical, and Functional Properties},
journal   = {Advances in Food and Nutrition Research},
year      = {1989},
volume    = {33},
pages     = {343--438},
file      = {FULLTEXT:/Volumes/Daten/ilibrarian/library/pdfs/1/2/12548.pdf:PDF}
}
@conference{Naber-2019-ID14851,
author    = {Naber, Ady and Meyer-Hilberg, Leila and Nahm, Werner},
title     = {Design of a Flow Phantom for the Evaluation of Quantitative {ICG}
            Fluorescence Angiography},
booktitle = {Current Directions in Biomedical Engineering},
year      = {2019},
volume    = {5},
number    = {1},
month     = {10},
file      = {FULLTEXT:/Volumes/Daten/ilibrarian/library/pdfs/1/4/14851.pdf:PDF}
}


@article{Tyn-1990-ID12559,
author    = {Tyn, Myo T and Gusek, Todd W},
title     = {Prediction of diffusion coefficients of proteins},
journal   = {Biotechnology and Bioengineering},
year      = {1990},
volume    = {35},
pages     = {327--338},
number    = {4},
doi       = {10.1002/bit.260350402},
file      = {FULLTEXT:/Volumes/Daten/ilibrarian/library/pdfs/1/2/12559.pdf:PDF}
}

@article{Zarrinkoob-2016-ID14832,
author    = {Zarrinkoob, Laleh and Ambarki, Khalid and Wahlin, Anders and Birgander,
            Richard and Carlberg, Bo and Eklund, Anders and Malm, Jan},
title     = {Aging alters the dampening of pulsatile blood flow in cerebral arteries.},
journal   = {Journal of cerebral blood flow and metabolism : official journal of the
            International Society of Cerebral Blood Flow and Metabolism},
year      = {2016},
volume    = {36},
pages     = {1519--1527},
number    = {9},
doi       = {10.1177/0271678X16629486},
month     = {9},
file      = {FULLTEXT:/Volumes/Daten/ilibrarian/library/pdfs/1/4/14832.pdf:PDF}
}

@article{Gosling-1974-ID14833,
author    = {Gosling, R G and King, D H},
title     = {Arterial assessment by Doppler-shift ultrasound.},
journal   = {Proceedings of the Royal Society of Medicine},
year      = {1974},
volume    = {67},
pages     = {447--449},
number    = {6 Pt 1},
month     = {6},
file      = {FULLTEXT:/Volumes/Daten/ilibrarian/library/pdfs/1/4/14833.pdf:PDF}
}

@article{Cieslicki-2005-ID11985,
author    = {Cieslicki, Krzysztof and Ciesla, Dariusz},
title     = {Investigations of flow and pressure distributions in physical model of the
            circle of Willis.},
journal   = {Journal of biomechanics},
year      = {2005},
volume    = {38},
pages     = {2302--10},
number    = {11},
doi       = {10.1016/j.jbiomech.2004.07.038},
month     = {11},
file      = {FULLTEXT:/Volumes/Daten/ilibrarian/library/pdfs/1/1/11985.pdf:PDF}
}

@article{MacDonald-2015-ID12550,
author    = {MacDonald, Matthew Ethan and Frayne, Richard},
title     = {Phase contrast {MR} imaging measurements of blood flow in healthy human
            cerebral vessel segments.},
journal   = {Physiological measurement},
year      = {2015},
volume    = {36},
pages     = {1517--27},
number    = {7},
doi       = {10.1088/0967-3334/36/7/1517},
month     = {7},
file      = {FULLTEXT:/Volumes/Daten/ilibrarian/library/pdfs/1/2/12550.pdf:PDF}
}

@article{Mujagic-2013-ID12038,
author    = {Mujagic, Svjetlana},
title     = {The inner diameter of arteries of the circle of willis regarding gender and
            age on magnetic resonance angiography},
journal   = {Acta Medica Saliniana},
year      = {2013},
volume    = {42},
pages     = {6--12},
number    = {2},
doi       = {10.5457/342},
file      = {FULLTEXT:/Volumes/Daten/ilibrarian/library/pdfs/1/2/12038.pdf:PDF}
}

@article{Chen-2004-ID12537,
author    = {Chen, Hsin Wen and Yen, Pao Sheng and Lee, Chau Chin and Chen, Chang Chi
            and Chang, Pau Yang and Lee, Sea Kiat and Lee, Wei Hsing and Ling, Chang
            Ming and Chou, Andy Shau Bin},
title     = {Magnetic resonance angiographic evaluation of circle of Willis in general
            population: A morphologic study in 507 cases},
journal   = {Chinese Journal of Radiology},
year      = {2004},
volume    = {29},
pages     = {223--229},
number    = {5},
file      = {FULLTEXT:/Volumes/Daten/ilibrarian/library/pdfs/1/2/12537.pdf:PDF}
}

@article{Zarrinkoob-2015-ID13886,
author    = {Zarrinkoob, Laleh and Ambarki, Khalid and Wahlin, Anders and Birgander,
            Richard and Eklund, Anders and Malm, Jan},
title     = {Blood flow distribution in cerebral arteries.},
journal   = {Journal of cerebral blood flow and metabolism : official journal of the
            International Society of Cerebral Blood Flow and Metabolism},
year      = {2015},
volume    = {35},
pages     = {648--54},
number    = {4},
doi       = {10.1038/jcbfm.2014.241},
month     = {3},
file      = {FULLTEXT:/Volumes/Daten/ilibrarian/library/pdfs/1/3/13886.pdf:PDF}
}

@article{Nakayama-2001-ID14550,
author    = {Nakayama, N and Kuroda, S and Houkin, K and Takikawa, S and Abe, H},
title     = {Intraoperative measurement of arterial blood flow using a transit time
            flowmeter: monitoring of hemodynamic changes during cerebrovascular
            surgery.},
journal   = {Acta neurochirurgica},
year      = {2001},
volume    = {143},
pages     = {17--24},
number    = {1},
doi       = {10.1007/s007010170133},
month     = {1},
file      = {FULLTEXT:/Volumes/Daten/ilibrarian/library/pdfs/1/4/14550.pdf:PDF}
}

@article{Despopoulos-2003-ID14282,
author    = {Despopoulos, Agamemnon and Silbernagl, Stefan},
title     = {Taschenatlas der Physiologie.},
year      = {2003},
publisher = {Thieme},
month     = {1}}


@article{Pulera-1998-ID14253,
author    = {Pulera, M R and Adams, L M and Liu, H and Santos, D G and Nishimura, R N
            and Yang, F and Cole, G M and Wasterlain, C G},
title     = {Apoptosis in a neonatal rat model of cerebral hypoxia-ischemia.},
journal   = {Stroke},
year      = {1998},
volume    = {29},
pages     = {2622--2630},
number    = {12},
doi       = {10.1161/01.str.29.12.2622},
month     = {12},
file      = {FULLTEXT:/Volumes/Daten/ilibrarian/library/pdfs/1/4/14253.pdf:PDF}
}

@article{Choi-1990-ID14251,
author    = {Choi, DW},
title     = {Cerebral hypoxia: some new approaches and unanswered questions},
journal   = {The Journal of Neuroscience},
year      = {1990},
volume    = {10},
pages     = {2493--2501},
number    = {8},
doi       = {10.1523/JNEUROSCI.10-08-02493.1990},
month     = {1},
file      = {FULLTEXT:/Volumes/Daten/ilibrarian/library/pdfs/1/4/14251.pdf:PDF}
}

@article{Ortapamuk-2006-ID14252,
author    = {Ortapamuk, Hulya and Naldoken, Seniha},
title     = {Brain perfusion abnormalities in chronic obstructive pulmonary disease:
            comparison with cognitive impairment.},
journal   = {Annals of nuclear medicine},
year      = {2006},
volume    = {20},
pages     = {99--106},
number    = {2},
doi       = {10.1007/BF02985621},
month     = {2},
file      = {FULLTEXT:/Volumes/Daten/ilibrarian/library/pdfs/1/4/14252.pdf:PDF}
}

@article{Lawton-2019-ID14272,
author    = {Lawton, Michael T and Lang, Michael J},
title     = {The future of open vascular neurosurgery: perspectives on cavernous
            malformations, {AVM}s, and bypasses for complex aneurysms.},
journal   = {Journal of neurosurgery},
year      = {2019},
volume    = {130},
pages     = {1409--1425},
number    = {5},
doi       = {10.3171/2019.1.JNS182156},
month     = {5},
file      = {FULLTEXT:/Volumes/Daten/ilibrarian/library/pdfs/1/4/14272.pdf:PDF}
}


@article{Chen-2018-ID14211,
author    = {Chen, XianXiu and Lin, Cheng-Li and Su, Yuan-Chih and Chen, Kuan-Fei and
            Lai, Shih-Wei and Wei, Sung-Tai and Peng, Ching-Tien and Chiu, Cheng-Di and
            Shieh, Shwn-Huey and Chen, Chun-Chung},
title     = {Risk of subsequent stroke, with or without extracranial-intracranial bypass
            surgery: a nationwide, retrospective, population-based study.},
journal   = {Journal of neurosurgery},
year      = {2018},
pages     = {1906--1913},
doi       = {10.3171/2017.12.JNS172178},
month     = {6},
file      = {FULLTEXT:/Volumes/Daten/ilibrarian/library/pdfs/1/4/14211.pdf:PDF}
}

@article{Millard-1997-ID14153,
author    = {Millard, R K},
title     = {Indicator-dilution dispersion models and cardiac output computing methods.},
journal   = {The American journal of physiology},
year      = {1997},
volume    = {272},
pages     = {H2004--H2012},
number    = {4 Pt 2},
doi       = {10.1152/ajpheart.1997.272.4.H2004},
month     = {4},
file      = {FULLTEXT:/Volumes/Daten/ilibrarian/library/pdfs/1/4/14153.pdf:PDF}
}

@article{Ellis-2015-ID14152,
author    = {Ellis, Robert J and Zhu, Bilei and Koenig, Julian and Thayer, Julian F and
            Wang, Ye},
title     = {A careful look at {ECG} sampling frequency and R-peak interpolation on
            short-term measures of heart rate variability.},
journal   = {Physiological measurement},
year      = {2015},
volume    = {36},
pages     = {1827--1852},
number    = {9},
doi       = {10.1088/0967-3334/36/9/1827},
month     = {9},
file      = {FULLTEXT:/Volumes/Daten/ilibrarian/library/pdfs/1/4/14152.pdf:PDF}
}

@article{Norwich-1970-ID14150,
author    = {Norwich, K H and Zelin, S},
title     = {The dispersion of indicator in the cardio-pulmonary system.},
journal   = {The Bulletin of mathematical biophysics},
year      = {1970},
volume    = {32},
pages     = {25--43},
number    = {1},
doi       = {10.1007/BF02476790},
month     = {3},
file      = {FULLTEXT:/Volumes/Daten/ilibrarian/library/pdfs/1/4/14150.pdf:PDF}
}

@article{Hamilton-1932-ID14149,
author    = {Hamilton, W. F. and Moore, John Walker and Kinsman, J. M. and Spurling, R.
            G.},
title     = {{STUDIES} {ON} {THE} {CIRCULATION}},
journal   = {American Journal of Physiology-Legacy Content},
year      = {1932},
volume    = {99},
pages     = {534--551},
number    = {3},
doi       = {10.1152/ajplegacy.1932.99.3.534},
month     = {1},
file      = {FULLTEXT:/Volumes/Daten/ilibrarian/library/pdfs/1/4/14149.pdf:PDF}
}

@article{Strouthos-2010-ID14148,
author    = {Strouthos, Costas and Lampaskis, Marios and Sboros, Vassilis and McNeilly,
            Alan and Averkiou, Michalakis},
title     = {Indicator dilution models for the quantification of microvascular blood
            flow with bolus administration of ultrasound contrast agents.},
journal   = {{IEEE} transactions on ultrasonics, ferroelectrics, and frequency control},
year      = {2010},
volume    = {57},
pages     = {1296--1310},
number    = {6},
doi       = {10.1109/TUFFC.2010.1550},
month     = {6},
file      = {FULLTEXT:/Volumes/Daten/ilibrarian/library/pdfs/1/4/14148.pdf:PDF}
}

@article{Brands-2011-ID14147,
author    = {Brands, Judith and Vink, Hans and Van Teeffelen, Jurgen W G E},
title     = {Comparison of four mathematical models to analyze indicator-dilution curves
            in the coronary circulation.},
journal   = {Medical \& biological engineering \& computing},
year      = {2011},
volume    = {49},
pages     = {1471--1479},
number    = {12},
doi       = {10.1007/s11517-011-0845-9},
month     = {12},
file      = {FULLTEXT:/Volumes/Daten/ilibrarian/library/pdfs/1/4/14147.pdf:PDF}
}

@article{Bogaard-1984-ID14145,
author    = {Bogaard, J M and Smith, S J and Versprille, A and Wise, M E and Hagemeijer,
            F},
title     = {Physiological interpretation of the skewness of indicator-dilution curves;
            theoretical considerations and a practical application.},
journal   = {Basic research in cardiology},
year      = {1984},
volume    = {79},
pages     = {479--493},
number    = {4},
doi       = {10.1007/BF01908149},
month     = {1},
file      = {FULLTEXT:/Volumes/Daten/ilibrarian/library/pdfs/1/4/14145.pdf:PDF}
}

@article{Mischi-2003-ID14144,
author    = {Mischi, Massimo and Kalker, Ton and Korsten, Erik},
title     = {Videodensitometric Methods for Cardiac Output Measurements},
journal   = {{EURASIP} Journal on Advances in Signal Processing},
year      = {2003},
volume    = {2003},
pages     = {479--489},
doi       = {10.1155/S1110865703211185},
month     = {12},
file      = {FULLTEXT:/Volumes/Daten/ilibrarian/library/pdfs/1/4/14144.pdf:PDF}
}

@article{Schlossmacher-1967-ID14143,
author    = {Schlossmacher, E J and Weinstein, H and Lochaya, S and Shaffer, A B},
title     = {Perfect mixers in series model for fitting venoarterial indicator-dilution
            curves.},
journal   = {Journal of applied physiology},
year      = {1967},
volume    = {22},
pages     = {327--332},
number    = {2},
doi       = {10.1152/jappl.1967.22.2.327},
month     = {2},
file      = {FULLTEXT:/Volumes/Daten/ilibrarian/library/pdfs/1/4/14143.pdf:PDF}
}

@article{Davenport-1983-ID14142,
author    = {Davenport, R},
title     = {The derivation of the gamma-variate relationship for tracer dilution
            curves.},
journal   = {Journal of nuclear medicine : official publication, Society of Nuclear
            Medicine},
year      = {1983},
volume    = {24},
pages     = {945--948},
number    = {10},
month     = {10},
file      = {FULLTEXT:/Volumes/Daten/ilibrarian/library/pdfs/1/4/14142.pdf:PDF}
}

@article{Kung-2011-ID14140,
author    = {Kung, Ethan O and Les, Andrea S and Figueroa, C Alberto and Medina,
            Francisco and Arcaute, Karina and Wicker, Ryan B and McConnell, Michael V
            and Taylor, Charles A},
title     = {In vitro validation of finite element analysis of blood flow in deformable
            models.},
journal   = {Annals of biomedical engineering},
year      = {2011},
volume    = {39},
pages     = {1947--60},
number    = {7},
doi       = {10.1007/s10439-011-0284-7},
month     = {7},
file      = {FULLTEXT:/Volumes/Daten/ilibrarian/library/pdfs/1/4/14140.pdf:PDF}
}

@article{Reuter-2010-ID14139,
author    = {Reuter, Daniel A and Huang, Cecil and Edrich, Thomas and Shernan, Stanton K
            and Eltzschig, Holger K},
title     = {Cardiac output monitoring using indicator-dilution techniques: basics,
            limits, and perspectives.},
journal   = {Anesthesia and analgesia},
year      = {2010},
volume    = {110},
pages     = {799--811},
number    = {3},
doi       = {10.1213/ANE.0b013e3181cc885a},
month     = {3},
file      = {FULLTEXT:/Volumes/Daten/ilibrarian/library/pdfs/1/4/14139.pdf:PDF}
}

@article{Kamp-2012-ID14138,
author    = {Kamp, Marcel A and Slotty, Philipp and Turowski, Bernd and Etminan, Nima
            and Steiger, Hans-Jakob and Hänggi, Daniel and Stummer, Walter},
title     = {Microscope-integrated quantitative analysis of intraoperative indocyanine
            green fluorescence angiography for blood flow assessment:  first experience
            in 30 patients.},
journal   = {Neurosurgery},
year      = {2012},
volume    = {70},
pages     = {65--73; discussion 73--4},
number    = {1 Suppl Operative},
doi       = {10.1227/NEU.0b013e31822f7d7c},
month     = {3},
file      = {FULLTEXT:/Volumes/Daten/ilibrarian/library/pdfs/1/4/14138.pdf:PDF}
}

@article{Amin-Hanjani-2006-ID13700,
author    = {Amin-Hanjani, Sepideh and Meglio, Guido and Gatto, Rodolfo and Bauer,
            Andrew and Charbel, Fady T},
title     = {The utility of intraoperative blood flow measurement during aneurysm
            surgery using an ultrasonic perivascular flow probe.},
journal   = {Neurosurgery},
year      = {2006},
volume    = {58},
pages     = {ONS--305--12; discussion ONS--312},
number    = {4 Suppl 2},
doi       = {10.1227/01.NEU.0000209339.47929.34},
month     = {4}}

@article{Mischi08,
author    = {Mischi, M and den Boer, J A and Korsten, H H M},
title     = {On the physical and stochastic representation of an indicator dilution
            curve as a gamma variate.},
journal   = {Physiological measurement},
year      = {2008},
volume    = {29},
pages     = {281--94},
number    = {3},
doi       = {10.1088/0967-3334/29/3/001},
month     = {3},
file      = {FULLTEXT:/Volumes/Daten/ilibrarian/library/pdfs/1/3/13111.pdf:PDF}
}

@article{Zierler-2000-ID13029,
author    = {Zierler, K},
title     = {Indicator dilution methods for measuring blood flow, volume, and other
            properties of biological systems: a brief history and memoir.},
journal   = {Annals of biomedical engineering},
year      = {2000},
volume    = {28},
pages     = {836--48},
number    = {8},
doi       = {10.1114/1.1308496},
month     = {8},
file      = {FULLTEXT:/Volumes/Daten/ilibrarian/library/pdfs/1/3/13029.pdf:PDF}
}

@article{MEIER-1954-ID12983,
author    = {Meier, P and Zierler, Kenneth L.},
title     = {On the theory of the indicator-dilution method for measurement of blood
            flow and volume.},
journal   = {Journal of applied physiology},
year      = {1954},
volume    = {6},
pages     = {731--44},
number    = {12},
doi       = {10.1152/jappl.1954.6.12.731},
month     = {6},
file      = {FULLTEXT:/Volumes/Daten/ilibrarian/library/pdfs/1/2/12983.pdf:PDF}
}

@manual{Transonic-2019-ID12882,
author    = {Transonic},
title     = {Transonic Clinical Flowprobes},
year      = {2019},
month     = {6},
file      = {FULLTEXT:/Volumes/Daten/ilibrarian/library/pdfs/1/2/12882.pdf:PDF}
}

@article{Weichelt-2013-ID12877,
author    = {Weichelt, Claudia and Duscha, Philipp and Steinmeier, Ralf and Meyer,
            Tobias and Kuß, Julia and Cimalla, Peter and Kirsch, Matthias and
            Sobottka, Stephan B and Koch, Edmund and Schackert, Gabriele and
            Morgenstern, Ute},
title     = {Quantitative fluorescence angiography for neurosurgical interventions.},
journal   = {Biomedizinische Technik. Biomedical engineering},
year      = {2013},
volume    = {58},
pages     = {269--279},
number    = {3},
doi       = {10.1515/bmt-2012-0078},
month     = {6},
file      = {FULLTEXT:/Volumes/Daten/ilibrarian/library/pdfs/1/2/12877.pdf:PDF}
}

@article{Cimalla-2008-ID12438,
author    = {Cimalla, P. and Graf, D. and Duscha, P. and Meyer, T. and Kuß, J. and
            Steinmeier, R. and Koch, E. and Morgenstern, U.},
title     = {Methods for determining the blood flow velocity in cerebral vessels using
            intraoperative Indocyanine Green fluorescence video angiography},
journal   = {4th European Conference of the International Federation for Medical and
            Biological Engineering, {IFMBE} Proceedings},
year      = {2008},
volume    = {22},
pages     = {1446--1449},
doi       = {10.1007/978-3-540-89208-3_343},
publisher = {Springer},
month     = {1}}

@article{Madsen-1992-ID12178,
author    = {Madsen, Mark T.},
title     = {A simplified formulation of the gamma variate function},
journal   = {Physics in Medicine \& Biology},
year      = {1992},
volume    = {37},
pages     = {1597--2000},
doi       = {10.1088/0031-9155/37/7/010},
file      = {FULLTEXT:/Volumes/Daten/ilibrarian/library/pdfs/1/2/12178.pdf:PDF}
}

@article{Hentze18,
author    = {Hentze, Benjamin and Muders, Thomas and Luepschen, Henning and Maripuu, Enn
            and Hedenstierna, Göran and Putensen, Christian and Walter, Marian and
            Leonhardt, Steffen},
title     = {Regional lung ventilation and perfusion by electrical impedance tomography
            compared to single-photon emission computed tomography.},
journal   = {Physiological measurement},
year      = {2018},
volume    = {39},
pages     = {065004},
number    = {6},
doi       = {10.1088/1361-6579/aac7ae},
month     = {6},
file      = {FULLTEXT:/Volumes/Daten/ilibrarian/library/pdfs/1/2/12176.pdf:PDF}
}

@article{Raabe-2003-ID11925,
author    = {Raabe, Andreas and Beck, Jürgen and Gerlach, Rüdiger and Zimmermann,
            Michael and Seifert, Volker},
title     = {Near-infrared indocyanine green video angiography: a new method for
            intraoperative assessment of vascular flow.},
journal   = {Neurosurgery},
year      = {2003},
volume    = {52},
pages     = {132--139},
number    = {1},
month     = {1},
file      = {FULLTEXT:/Volumes/Daten/ilibrarian/library/pdfs/1/1/11925.pdf:PDF}
}

@article{lenis17,
author    = {Lenis, G. and Pilia, N. and Loewe, A. and Schulze, Walther H. W. and
            Dössel, O.},
title     = {Comparison of Baseline Wander Removal Techniques considering the
            Preservation of {ST} Changes in the Ischemic {ECG}: A Simulation Study},
journal   = {Computational and Mathematical Methods in Medicine},
year      = {2017},
volume    = {2017},
pages     = {13},
number    = {Article ID 9295029},
doi       = {10.1155/2017/9295029},
publisher = {Hindawi},
month     = {1},
file      = {FULLTEXT:/Volumes/Daten/ilibrarian/library/pdfs/0/5/05759.pdf:PDF}
}

@article{Borges12,
author    = {Borges, Jo�o Batista and Suarez-Sipmann, Fernando and Bohm, Stephan H and
            Tusman, Gerardo and Melo, Alexandre and Maripuu, Enn and Sandstr�m,
            Mattias and Park, Marcelo and Costa, Eduardo L V and Hedenstierna, G�ran
            and Amato, Marcelo},
title     = {Regional lung perfusion estimated by electrical impedance tomography in a
            piglet model of lung collapse.},
journal   = {Journal of applied physiology (Bethesda, Md. : 1985)},
year      = {2012},
volume    = {112},
pages     = {225--236},
number    = {1},
doi       = {10.1152/japplphysiol.01090.2010},
month     = {1},
file      = {FULLTEXT:/Volumes/Daten/ilibrarian/library/pdfs/1/2/12173.pdf:PDF}
}
